# Supplementary material for: Growth Optimisation and Kinetic Profiling of Diesel Biodegradation by a Cold-Adapted Microbial Consortium Isolated from Trinity Peninsula, Antarctica
Source: Biology (Basel). 2021 Jun 2;10(6):493. doi: 10.3390/biology10060493 (PMC8228002; doi:10.3390/biology10060493)
Supplement: Supplementary file 1 [file biology-10-00493-s001.zip]

Archive with 1 entries (1 files):
- biology-1143065-SI.pdf
